# Supplementary material for: Weather Patterns Associated with DON Levels in Norwegian Spring Oat Grain: A Functional Data Approach
Source: Plants (Basel). 2021 Dec 27;11(1):73. doi: 10.3390/plants11010073 (PMC8747184; doi:10.3390/plants11010073)
Supplement: Supplementary file 1 [file plants-11-00073-s001.zip]

Archive with 1 entries (1 files):
- plants-1492774-supplementary.pdf
